# Supplementary material for: Virus-induced gene silencing is a versatile tool for unraveling the functional relevance of multiple abiotic-stress-responsive genes in crop plants
Source: Front Plant Sci. 2014 Jul 8;5:323. doi: 10.3389/fpls.2014.00323 (PMC4085877; doi:10.3389/fpls.2014.00323)
Supplement: Supplementary file 1 [file Presentation1.ZIP]

Archive with 2 entries (2 files):
- fpls.2014.00323 - Presentation/86469__Presentation_1(1).ZIP
- fpls.2014.00323 - Presentation/86469__Presentation_1.ZIP
